# Supplementary material for: Insilico analysis of hypothetical proteins unveils putative metabolic pathways and essential genes in Leishmania donovani
Source: Front Genet. 2014 Aug 26;5:291. doi: 10.3389/fgene.2014.00291 (PMC4144268; doi:10.3389/fgene.2014.00291)
Supplement: Supplementary Table 1 — Information containing GO terms, Interproscan domain association, homologs picked during the BLAST step in the BLAST2GO analysis for the 105 sequences. [file Table1.XLSX]

## Sheet: Sheet1
Seq. Name	Seq. Length	#Hits	min. eValue	mean Similarity	#GOs	GOs	Enzyme Codes	InterProScan
E9BFW7	280	12	4.03311e-31	0.4875	5	C:cytosol; P:negative regulation of protein processing; F:protein binding; P:negative regulation of Notch signaling pathway; P:intrinsic apoptotic signaling pathway in response to endoplasmic reticulum stress	-	IPR006840 (PFAM); IPR013024 (G3DSA:3.10.490.GENE3D); IPR006840 (PANTHER); PTHR12192:SF0 (PANTHER); SSF110857 (SUPERFAMILY)
E9BME3	485	20	3.1404e-33	0.43	3	P:cellular process; C:nucleus; F:protein binding	-	IPR001680 (SMART); IPR015943 (G3DSA:2.130.10.GENE3D); IPR012972 (PFAM); IPR001680 (PFAM); PTHR19855:SF11 (PANTHER); PTHR19855 (PANTHER); IPR019775 (PROSITE_PATTERNS); IPR017986 (PROSITE_PROFILES); IPR001680 (PROSITE_PROFILES); IPR017986 (SUPERFAMILY)
E9BKS9	725	16	3.37175e-20	0.5075	37	P:positive regulation of apoptotic process; F:heterocyclic compound binding; P:protein complex assembly; F:phosphatidylinositol-3-phosphate binding; C:intermediate filament cytoskeleton; P:protein peptidyl-prolyl isomerization; C:cytosol; P:regulation of mitochondrial membrane potential; P:chaperone-mediated protein folding; F:transcription factor binding; P:lipid particle organization; P:seed ge…	EC:5.2.1.8	Coil (COILS); Coil (COILS); Coil (COILS); G3DSA:3.90.640.10 (GENE3D); IPR011990 (G3DSA:1.25.40.GENE3D); IPR023114 (G3DSA:1.10.150.GENE3D); PF13414 (PFAM); G3DSA:1.20.1270.10 (GENE3D); IPR013126 (PFAM); G3DSA:3.30.420.40 (GENE3D); PTHR11071:SF67 (PANTHER); PTHR11071 (PANTHER); IPR013026 (PROSITE_PROFILES); IPR019734 (PROSITE_PROFILES); SSF53067 (SUPERFAMILY); SSF48452 (SUPERFAMILY)
E9BS73	369	11	3.18662e-23	0.44	5	P:cellular metabolic process; C:mitochondrial membrane; P:response to stimulus; P:single-organism metabolic process; F:catalytic activity	-	IPR016040 (G3DSA:3.40.50.GENE3D); PTHR12126 (PANTHER); PTHR12126:SF1 (PANTHER); SSF51735 (SUPERFAMILY)
E9BK55	528	6	4.57676e-66	0.4967	2	C:integral to membrane; P:transmembrane transport		G3DSA:1.20.1250.20 (GENE3D); IPR011701 (PFAM); PTHR24003:SF301 (PANTHER); PTHR24003 (PANTHER); TRANSMEMBRANE (PHOBIUS); TRANSMEMBRANE (PHOBIUS); TRANSMEMBRANE (PHOBIUS); TRANSMEMBRANE (PHOBIUS); NON_CYTOPLASMIC_DOMAIN (PHOBIUS); TRANSMEMBRANE (PHOBIUS); TRANSMEMBRANE (PHOBIUS); CYTOPLASMIC_DOMAIN (PHOBIUS); CYTOPLASMIC_DOMAIN (PHOBIUS); NON_CYTOPLASMIC_DOMAIN (PHOBIUS); TRANSMEMBRANE (PHOBIUS); N…
E9BH82	501	20	1.6231e-17	0.4025	3	C:cytoplasm; P:isoprenoid biosynthetic process; F:hydroxymethylglutaryl-CoA synthase activity	-	IPR013528 (PFAM); IPR016038 (G3DSA:3.40.47.GENE3D); PTHR11877 (PANTHER); IPR016039 (SUPERFAMILY)
E9BFN1	258	1	1.70433e-12	0.45	2	P:dephosphorylation; F:protein tyrosine phosphatase activity		IPR025163 (PFAM); G3DSA:3.90.190.10 (GENE3D); IPR026893 (PFAM); IPR016130 (PROSITE_PATTERNS); IPR000387 (PROSITE_PROFILES); SSF52799 (SUPERFAMILY)
E9BTC2	492	7	4.48989e-17	0.4657	9	P:mitotic cell cycle; P:histone H4 acetylation; F:protein binding; F:H4 histone acetyltransferase activity; C:histone acetyltransferase complex; C:cytoskeletal part; C:microtubule cytoskeleton; C:histone methyltransferase complex; P:cell cycle process	-	IPR001680 (SMART); IPR015943 (G3DSA:2.130.10.GENE3D); IPR001680 (PFAM); PTHR22847 (PANTHER); IPR019775 (PROSITE_PATTERNS); IPR017986 (PROSITE_PROFILES); IPR001680 (PROSITE_PROFILES); IPR017986 (SUPERFAMILY)
E9BIT7	1029	3	1.80048e-70	0.4133	8	P:single-organism cellular process; C:membrane; C:intracellular membrane-bounded organelle; C:cytoplasm; P:cellular component organization; C:cell projection; C:intracellular organelle part; F:protein binding	-	IPR000742 (SMART); IPR019170 (PFAM); PTHR21274:SF0 (PANTHER); PTHR21274 (PANTHER); TRANSMEMBRANE (PHOBIUS); CYTOPLASMIC_DOMAIN (PHOBIUS); TRANSMEMBRANE (PHOBIUS); NON_CYTOPLASMIC_DOMAIN (PHOBIUS); CYTOPLASMIC_DOMAIN (PHOBIUS); TRANSMEMBRANE (PHOBIUS); TRANSMEMBRANE (PHOBIUS); TRANSMEMBRANE (PHOBIUS); NON_CYTOPLASMIC_DOMAIN (PHOBIUS); NON_CYTOPLASMIC_DOMAIN (PHOBIUS); TRANSMEMBRANE (PHOBIUS); CYTO…
E9BPE5	224	0			1	F:protein binding		IPR011990 (G3DSA:1.25.40.GENE3D); IPR001440 (PFAM); PTHR22904:SF166 (PANTHER); PTHR22904 (PANTHER); SIGNAL_PEPTIDE_H_REGION (PHOBIUS); NON_CYTOPLASMIC_DOMAIN (PHOBIUS); SIGNAL_PEPTIDE_C_REGION (PHOBIUS); SIGNAL_PEPTIDE (PHOBIUS); SIGNAL_PEPTIDE_N_REGION (PHOBIUS); SSF48452 (SUPERFAMILY); TMhelix (TMHMM)
E9BV76	204	6	1.20134e-41	0.5917	1	C:nucleus	-	IPR002740 (PFAM); IPR002740 (G3DSA:3.10.590.GENE3D); PTHR14087:SF6 (PANTHER); PTHR14087 (PANTHER); IPR015947 (SUPERFAMILY)
E9BIV6	289	4	3.28929e-19	0.4825	3	P:single-organism process; P:localization; C:membrane	-	Coil (COILS); IPR008217 (PFAM); PTHR31851:SF1 (PANTHER); PTHR31851 (PANTHER); NON_CYTOPLASMIC_DOMAIN (PHOBIUS); NON_CYTOPLASMIC_DOMAIN (PHOBIUS); TRANSMEMBRANE (PHOBIUS); TRANSMEMBRANE (PHOBIUS); TRANSMEMBRANE (PHOBIUS); CYTOPLASMIC_DOMAIN (PHOBIUS); CYTOPLASMIC_DOMAIN (PHOBIUS); TMhelix (TMHMM); TMhelix (TMHMM); TMhelix (TMHMM); TMhelix (TMHMM); TMhelix (TMHMM)
E9BIF0	581	20	1.96847e-21	0.408	4	P:single-organism cellular process; C:microtubule organizing center; F:catalytic activity; F:protein binding	-	IPR001680 (SMART); IPR004170 (PFAM); IPR001680 (PFAM); IPR015943 (G3DSA:2.130.10.GENE3D); PTHR22847 (PANTHER); PTHR22847:SF106 (PANTHER); IPR019775 (PROSITE_PATTERNS); IPR004170 (PROSITE_PROFILES); IPR017986 (PROSITE_PROFILES); IPR001680 (PROSITE_PROFILES); SSF117839 (SUPERFAMILY); IPR017986 (SUPERFAMILY)
E9BCP7	568	20	3.24486e-12	0.4405	12	P:single-organism cellular process; P:response to chemical stimulus; P:catecholamine metabolic process; P:single-multicellular organism process; P:imidazole-containing compound metabolic process; P:organic cyclic compound biosynthetic process; C:intracellular; P:cellular amino acid metabolic process; F:carboxy-lyase activity; P:aromatic compound biosynthetic process; P:organonitrogen compound bio…	EC:4.1.1.0	IPR015421 (G3DSA:3.40.640.GENE3D); IPR002129 (PFAM); PTHR11999 (PANTHER); PTHR11999:SF50 (PANTHER); SIGNAL_PEPTIDE_H_REGION (PHOBIUS); SIGNAL_PEPTIDE_N_REGION (PHOBIUS); SIGNAL_PEPTIDE (PHOBIUS); NON_CYTOPLASMIC_DOMAIN (PHOBIUS); SIGNAL_PEPTIDE_C_REGION (PHOBIUS); SignalP-TM (SIGNALP_GRAM_POSITIVE); IPR015424 (SUPERFAMILY)
E9BH74	88	10	3.18491e-17	0.613	4	F:molecular_function; P:biological_process; C:extracellular region; C:cellular_component		IPR002634 (PIRSF); IPR002634 (PFAM); G3DSA:3.30.70.1500 (GENE3D); PTHR12735 (PANTHER); IPR002634 (SUPERFAMILY)
E9BPV9	511	20	5.04245e-27	0.433	4	C:cytoskeleton; C:intracellular organelle part; P:mRNA processing; F:protein binding	-	IPR001680 (SMART); IPR001680 (PFAM); IPR015943 (G3DSA:2.130.10.GENE3D); PTHR22840 (PANTHER); PTHR22840:SF6 (PANTHER); IPR019775 (PROSITE_PATTERNS); IPR017986 (PROSITE_PROFILES); IPR001680 (PROSITE_PROFILES); IPR017986 (SUPERFAMILY)
E9BUP6	625	20	1.26876e-17	0.4185	15	P:microtubule-based movement; P:intracellular transport; C:intracellular membrane-bounded organelle; C:cell projection; P:single-organism transport; P:multicellular organismal development; P:single-organism developmental process; C:cytoplasmic part; F:microtubule motor activity; F:ATP binding; F:microtubule binding; F:sequence-specific DNA binding transcription factor activity; P:regulation of tr…	EC:3.6.1.15	Coil (COILS); Coil (COILS); Coil (COILS); IPR001752 (SMART); IPR004827 (SMART); IPR001752 (PFAM); IPR001752 (G3DSA:3.40.850.GENE3D); IPR027640 (PANTHER); PTHR24115:SF136 (PANTHER); IPR001752 (PROSITE_PROFILES); SignalP-TM (SIGNALP_GRAM_POSITIVE); IPR027417 (SUPERFAMILY)
E9BS11	220	20	4.01539e-13	0.4905	9	F:metal ion binding; C:mitochondrion; P:iron-sulfur cluster assembly; F:structural molecule activity; F:iron-sulfur cluster binding; F:molecular_function; P:biological_process; F:iron ion binding; P:methylglyoxal catabolic process to D-lactate		IPR000361 (G3DSA:2.60.300.GENE3D); PTHR10072 (PANTHER); SIGNAL_PEPTIDE_H_REGION (PHOBIUS); SIGNAL_PEPTIDE_C_REGION (PHOBIUS); SIGNAL_PEPTIDE_N_REGION (PHOBIUS); SIGNAL_PEPTIDE (PHOBIUS); NON_CYTOPLASMIC_DOMAIN (PHOBIUS); SignalP-TM (SIGNALP_GRAM_POSITIVE); IPR000361 (SUPERFAMILY)
E9BAX5	288							IPR010400 (PFAM); IPR010400 (G3DSA:2.60.120.GENE3D); PTHR12175:SF0 (PANTHER); PTHR12175 (PANTHER); IPR010400 (PROSITE_PROFILES); IPR008979 (SUPERFAMILY)
E9BJE7	246	1	0	1	1	F:methyltransferase activity		IPR005304 (PFAM); IPR005304 (PANTHER); PTHR12636:SF7 (PANTHER); SSF75217 (SUPERFAMILY)
E9BHW8	369	1	0	1	1	F:catalytic activity		IPR001932 (SMART); IPR001932 (SMART); IPR001932 (G3DSA:3.60.40.GENE3D); IPR001932 (PFAM); PTHR12320 (PANTHER); IPR001932 (SUPERFAMILY)
E9BTT8	129	18	2.79858e-11	0.5583	42	P:spermatid nucleus elongation; F:protein homodimerization activity; P:autophagy; P:apoptotic process; P:salivary gland cell autophagic cell death; P:establishment of mitotic spindle orientation; P:microtubule-based movement; F:protein C-terminus binding; P:single organism signaling; P:sporulation; C:cytosol; C:kinetochore; P:intracellular transport; P:nucleic acid metabolic process; C:centriole;…	-	IPR001372 (PFAM); IPR001372 (G3DSA:3.30.740.GENE3D); IPR001372 (PANTHER); PTHR11886:SF16 (PANTHER); SSF54648 (SUPERFAMILY)
E9BHM3	246	20	2.14461e-162	0.6615	3	P:alpha-tubulin acetylation; P:regulation of microtubule cytoskeleton organization; F:tubulin N-acetyltransferase activity	EC:2.3.1.108	IPR007965 (PFAM); IPR016181 (G3DSA:3.40.630.GENE3D); IPR007965 (PANTHER); PTHR12327:SF0 (PANTHER); IPR007965 (HAMAP); IPR016181 (SUPERFAMILY)
E9BL81	366	6	1.88842e-31	0.4683	2	C:cell part; F:lipid binding	-	IPR002913 (SMART); IPR002913 (PFAM); IPR023393 (G3DSA:3.30.530.GENE3D); PTHR19308 (PANTHER); PTHR19308:SF0 (PANTHER); IPR002913 (PROSITE_PROFILES); SSF55961 (SUPERFAMILY)
E9BS91	484	9	2.45134e-13	0.4511	15	P:organic substance metabolic process; P:cell surface receptor signaling pathway; C:neuron part; F:protein binding; C:chloroplast; F:oxidoreductase activity, acting on the CH-OH group of donors, NAD or NADP as acceptor; P:apoptotic signaling pathway; C:membrane part; C:organelle membrane; P:positive regulation of cellular process; P:regulation of signal transduction; P:response to light stimulus;…	EC:1.1.1.0	IPR002347 (PRINTS); IPR002198 (PFAM); IPR016040 (G3DSA:3.40.50.GENE3D); PTHR24316 (PANTHER); PTHR24316:SF11 (PANTHER); TRANSMEMBRANE (PHOBIUS); NON_CYTOPLASMIC_DOMAIN (PHOBIUS); CYTOPLASMIC_DOMAIN (PHOBIUS); CYTOPLASMIC_DOMAIN (PHOBIUS); TRANSMEMBRANE (PHOBIUS); SSF51735 (SUPERFAMILY); TMhelix (TMHMM); TMhelix (TMHMM)
E9BH87	334	9	3.25567e-18	0.4567	3	P:lipid metabolic process; F:glycerophosphodiester phosphodiesterase activity; P:glycerol metabolic process	-	IPR017946 (G3DSA:3.20.20.GENE3D); IPR004129 (PFAM); IPR004129 (PANTHER); NON_CYTOPLASMIC_DOMAIN (PHOBIUS); SIGNAL_PEPTIDE_C_REGION (PHOBIUS); SIGNAL_PEPTIDE_N_REGION (PHOBIUS); SIGNAL_PEPTIDE (PHOBIUS); SIGNAL_PEPTIDE_H_REGION (PHOBIUS); SignalP-noTM (SIGNALP_EUK); IPR017946 (SUPERFAMILY)
E9BDJ9	123	20	4.60068e-13	0.5845	27	P:transcription, DNA-dependent; P:intracellular mRNA localization; F:mRNA 5'-UTR binding; P:negative regulation of translation; P:3'-UTR-mediated mRNA stabilization; P:RNA catabolic process; F:growth factor activity; F:poly(C) RNA binding; F:protein kinase binding; P:imaginal disc growth; C:intracellular organelle lumen; F:poly(A) RNA binding; P:positive regulation of translation; C:cytoplasmic s…	-	IPR000504 (SMART); IPR012677 (G3DSA:3.30.70.GENE3D); IPR000504 (PFAM); PTHR24011:SF147 (PANTHER); PTHR24011 (PANTHER); IPR000504 (PROSITE_PROFILES); SSF54928 (SUPERFAMILY)
E9BKN8	114	16	7.9909e-17	0.6025	16	C:cytosol; F:snRNA stem-loop binding; C:Cajal body; F:U1 snRNA binding; C:protein complex; C:precatalytic spliceosome; C:nucleolus; P:response to salt stress; C:U2 snRNP; C:U1 snRNP; P:regulation of alternative mRNA splicing, via spliceosome; F:protein binding; F:U2 snRNA binding; C:catalytic step 2 spliceosome; P:oogenesis; F:nucleotide binding	-	IPR000504 (SMART); PF13893 (PFAM); IPR012677 (G3DSA:3.30.70.GENE3D); IPR024888 (PANTHER); PTHR10501:SF9 (PANTHER); IPR000504 (PROSITE_PROFILES); SSF54928 (SUPERFAMILY)
E9BUZ5	322	20	1.16685e-140	0.745	17	P:mitotic cell cycle; P:protein deubiquitination; P:response to xenobiotic stimulus; P:histone methylation; P:response to reactive oxygen species; P:cullin deneddylation; P:photomorphogenesis; C:cytosol; P:embryo sac egg cell differentiation; P:tRNA thio-modification; P:protein ubiquitination; P:regulation of plant-type cell wall organization or biogenesis; P:tRNA wobble uridine modification; F:t…	-	IPR012089 (PIRSF); IPR000541 (TIGRFAM); IPR014729 (G3DSA:3.40.50.GENE3D); IPR011063 (PFAM); PTHR11807 (PANTHER); SSF52402 (SUPERFAMILY)
E9BIB5	175	20	8.59099e-19	0.606	14	P:response to gonadotropin stimulus; P:NADPH oxidation; P:adrenal gland development; C:mitochondrial crista; F:cholesterol monooxygenase (side-chain-cleaving) activity; P:cellular response to leptin stimulus; F:electron carrier activity; P:cellular response to epinephrine stimulus; F:iron ion binding; P:lipid metabolic process; F:NADPH-adrenodoxin reductase activity; P:positive regulation of oxid…	EC:1.14.15.6	IPR001055 (PRINTS); IPR001041 (PFAM); IPR012675 (G3DSA:3.10.20.GENE3D); PTHR23426 (PANTHER); PTHR23426:SF1 (PANTHER); IPR018298 (PROSITE_PATTERNS); SIGNAL_PEPTIDE (PHOBIUS); NON_CYTOPLASMIC_DOMAIN (PHOBIUS); SIGNAL_PEPTIDE_C_REGION (PHOBIUS); SIGNAL_PEPTIDE_N_REGION (PHOBIUS); SIGNAL_PEPTIDE_H_REGION (PHOBIUS); IPR001041 (PROSITE_PROFILES); IPR001041 (SUPERFAMILY)
E9BH12	537	15	1.48468e-32	0.3967	2	P:cellular aromatic compound metabolic process; F:carbon-carbon lyase activity	-	Coil (COILS); IPR005000 (PFAM); IPR015813 (G3DSA:3.20.20.GENE3D); PTHR11105 (PANTHER); PTHR11105:SF0 (PANTHER); IPR015813 (SUPERFAMILY)
E9BST7	206	9	9.44564e-44	0.6067	4	C:mitochondrion; F:protein binding; F:metal ion binding; F:phosphoric diester hydrolase activity	-	IPR003607 (SMART); IPR006674 (G3DSA:1.10.3210.GENE3D); IPR006674 (PFAM); PTHR11845 (PANTHER); SSF109604 (SUPERFAMILY)
E9BNB5	231	20	1.05905e-11	0.4925	12	F:phosphoprotein phosphatase activity; P:single-organism cellular process; P:organic substance metabolic process; P:regulation of primary metabolic process; P:multicellular organismal development; C:nuclear outer membrane-endoplasmic reticulum membrane network; C:nuclear envelope; C:organelle membrane; P:dephosphorylation; C:endoplasmic reticulum; P:regulation of cellular biosynthetic process; F:…	EC:3.1.3.16	IPR004274 (SMART); IPR004274 (PFAM); IPR023214 (G3DSA:3.40.50.GENE3D); PTHR12210 (PANTHER); PTHR12210:SF13 (PANTHER); IPR004274 (PROSITE_PROFILES); IPR023214 (SUPERFAMILY)
E9BCZ5	599	20	2.92468e-87	0.479	8	C:intracellular membrane-bounded organelle; P:cellular lipid metabolic process; C:organelle membrane; P:biological regulation; F:hydrolase activity, acting on ester bonds; F:binding; C:cytoplasmic part; F:carbon-nitrogen ligase activity, with glutamine as amido-N-donor	-	IPR023631 (G3DSA:3.90.1300.GENE3D); IPR000120 (PFAM); IPR000120 (PANTHER); PTHR11895:SF18 (PANTHER); SIGNAL_PEPTIDE_N_REGION (PHOBIUS); CYTOPLASMIC_DOMAIN (PHOBIUS); TRANSMEMBRANE (PHOBIUS); NON_CYTOPLASMIC_DOMAIN (PHOBIUS); SIGNAL_PEPTIDE_H_REGION (PHOBIUS); SIGNAL_PEPTIDE (PHOBIUS); SIGNAL_PEPTIDE_C_REGION (PHOBIUS); IPR023631 (SUPERFAMILY); TMhelix (TMHMM)
E9BAC8	419	20	0	0.6415	43	F:sequence-specific DNA binding transcription factor activity; P:cilium morphogenesis; P:mitotic G2 DNA damage checkpoint; C:NSL complex; C:MLL1 complex; P:skeletal system development; P:positive regulation of ERK1 and ERK2 cascade; F:histone acetyltransferase activity (H4-K5 specific); P:ciliary cell motility; C:endoplasmic reticulum; F:histone acetyltransferase activity (H4-K8 specific); F:hist…	-	IPR020472 (PRINTS); IPR001680 (SMART); IPR015943 (G3DSA:2.130.10.GENE3D); IPR001680 (PFAM); PTHR22847 (PANTHER); PTHR22847:SF273 (PANTHER); IPR019775 (PROSITE_PATTERNS); IPR001680 (PROSITE_PROFILES); IPR017986 (PROSITE_PROFILES); IPR017986 (SUPERFAMILY)
E9BSR2	444	20	2.21619e-101	0.5095	4	F:protein binding; C:Cul4-RING ubiquitin ligase complex; P:cellular protein modification process; F:catalytic activity	-	IPR020472 (PRINTS); IPR001680 (SMART); IPR007287 (PFAM); IPR015943 (G3DSA:2.130.10.GENE3D); IPR001680 (PFAM); PTHR22851 (PANTHER); PTHR22851:SF0 (PANTHER); IPR019775 (PROSITE_PATTERNS); IPR017986 (PROSITE_PROFILES); IPR001680 (PROSITE_PROFILES); IPR017986 (SUPERFAMILY)
E9BQA0	326	20	5.33589e-23	0.4965	7	F:protein binding; P:single-organism process; C:membrane; C:intracellular membrane-bounded organelle; F:oxidoreductase activity, acting on the CH-OH group of donors, NAD or NADP as acceptor; P:fatty acid biosynthetic process; C:cytoplasmic part	EC:1.1.1.0	IPR002347 (PRINTS); IPR002198 (PIRSF); IPR016040 (G3DSA:3.40.50.GENE3D); IPR002198 (PFAM); PTHR24316:SF234 (PANTHER); PTHR24316 (PANTHER); TRANSMEMBRANE (PHOBIUS); NON_CYTOPLASMIC_DOMAIN (PHOBIUS); CYTOPLASMIC_DOMAIN (PHOBIUS); SSF51735 (SUPERFAMILY); TMhelix (TMHMM)
E9BUL3	509	20	8.61425e-84	0.556	28	P:sugar mediated signaling pathway; P:negative regulation of transcription, DNA-dependent; P:cotyledon development; P:positive regulation of sterigmatocystin biosynthetic process; P:nuclear division; P:root development; C:hyphal tip; P:response to glucose stimulus; P:defense response to fungus; P:negative regulation of conidium formation; C:cytosol; P:defense response signaling pathway, resistanc…	-	IPR020472 (PRINTS); IPR001680 (SMART); IPR001680 (PFAM); IPR015943 (G3DSA:2.130.10.GENE3D); PTHR19923:SF0 (PANTHER); PTHR19923 (PANTHER); IPR019775 (PROSITE_PATTERNS); IPR017986 (PROSITE_PROFILES); IPR001680 (PROSITE_PROFILES); IPR017986 (SUPERFAMILY)
E9BB86	352	13	1.08358e-18	0.4962	6	C:membrane; P:cellular metabolic process; P:single-organism metabolic process; P:response to light stimulus; P:neurogenesis; C:mitochondrion	-	IPR002994 (PFAM); IPR002994 (PTHR23427:PANTHER); PTHR23427 (PANTHER); CYTOPLASMIC_DOMAIN (PHOBIUS); CYTOPLASMIC_DOMAIN (PHOBIUS); TRANSMEMBRANE (PHOBIUS); NON_CYTOPLASMIC_DOMAIN (PHOBIUS); TRANSMEMBRANE (PHOBIUS); IPR002994 (PROSITE_PROFILES); TMhelix (TMHMM); TMhelix (TMHMM)
E9BAQ8	226	20	1.49454e-31	0.4825	28	C:cytoskeleton; F:heterocyclic compound binding; P:regulation of transcription from RNA polymerase II promoter; C:nuclear lumen; P:cytoskeleton organization; P:neuron projection development; P:histone lysine methylation; P:defense response; P:intracellular transport; P:anatomical structure morphogenesis; P:DNA metabolic process; C:plasma membrane; P:sexual reproduction; P:viral process; P:cellula…	EC:2.1.1.43	IPR002110 (SMART); PF13637 (PFAM); IPR020683 (G3DSA:1.25.40.GENE3D); IPR020683 (PFAM); PTHR24198 (PANTHER); IPR020683 (PROSITE_PROFILES); IPR002110 (PROSITE_PROFILES); IPR020683 (SUPERFAMILY)
E9BHW3	279	20	9.35729e-33	0.502	2	P:cellular aromatic compound metabolic process; F:carbon-carbon lyase activity	-	IPR015813 (G3DSA:3.20.20.GENE3D); IPR005000 (PFAM); PTHR30502:SF0 (PANTHER); PTHR30502 (PANTHER); IPR015813 (SUPERFAMILY)
E9BLN9	553	5	1.47478e-14	0.432	25	P:organ development; P:cellular protein modification process; C:protein complex; P:cell surface receptor signaling pathway; P:regulation of biological quality; P:regulation of signal transduction; P:respiratory system development; P:organelle organization; P:regulation of transcription, DNA-dependent; P:response to chemical stimulus; C:nucleus; P:regulation of cellular protein metabolic process; …	-	IPR001680 (SMART); IPR015943 (G3DSA:2.130.10.GENE3D); IPR001680 (PFAM); PTHR22844 (PANTHER); IPR019775 (PROSITE_PATTERNS); IPR017986 (PROSITE_PROFILES); IPR001680 (PROSITE_PROFILES); IPR017986 (SUPERFAMILY)
E9BUV7	680	20	7.12704e-48	0.433	3	P:pseudouridine synthesis; F:pseudouridine synthase activity; F:RNA binding		IPR001656 (PFAM); IPR001656 (TIGRFAM); IPR001656 (PANTHER); IPR020119 (PROSITE_PATTERNS); IPR011760 (PROSITE_PROFILES); IPR020103 (SUPERFAMILY)
E9BEF0	248	11	2.57509e-12	0.5082	4	P:defense response to virus; P:regulation of biological process; P:phagocytosis; C:cytoskeleton	-	IPR006816 (PFAM); PTHR12771 (PANTHER); IPR006816 (PROSITE_PROFILES)
E9BGH9	165	0			0	-		TRANSMEMBRANE (PHOBIUS); CYTOPLASMIC_DOMAIN (PHOBIUS); TRANSMEMBRANE (PHOBIUS); TRANSMEMBRANE (PHOBIUS); CYTOPLASMIC_DOMAIN (PHOBIUS); NON_CYTOPLASMIC_DOMAIN (PHOBIUS); NON_CYTOPLASMIC_DOMAIN (PHOBIUS); TMhelix (TMHMM); TMhelix (TMHMM)
E9BDZ2	143	4	2.5955e-12	0.6025	4	F:signal transducer activity; P:positive regulation of I-kappaB kinase/NF-kappaB cascade; C:endoplasmic reticulum; P:vesicle-mediated transport	-	IPR007305 (PFAM); PTHR21493 (PANTHER); NON_CYTOPLASMIC_DOMAIN (PHOBIUS); CYTOPLASMIC_DOMAIN (PHOBIUS); TRANSMEMBRANE (PHOBIUS); TRANSMEMBRANE (PHOBIUS); TRANSMEMBRANE (PHOBIUS); NON_CYTOPLASMIC_DOMAIN (PHOBIUS); CYTOPLASMIC_DOMAIN (PHOBIUS); TMhelix (TMHMM); TMhelix (TMHMM); TMhelix (TMHMM)
E9B7Q6	303	8	7.29123e-48	0.5475	1	C:membrane	-	IPR000791 (PFAM); PTHR30178:SF0 (PANTHER); PTHR30178 (PANTHER); TRANSMEMBRANE (PHOBIUS); TRANSMEMBRANE (PHOBIUS); NON_CYTOPLASMIC_DOMAIN (PHOBIUS); CYTOPLASMIC_DOMAIN (PHOBIUS); TRANSMEMBRANE (PHOBIUS); CYTOPLASMIC_DOMAIN (PHOBIUS); NON_CYTOPLASMIC_DOMAIN (PHOBIUS); TRANSMEMBRANE (PHOBIUS); TRANSMEMBRANE (PHOBIUS); CYTOPLASMIC_DOMAIN (PHOBIUS); NON_CYTOPLASMIC_DOMAIN (PHOBIUS); TRANSMEMBRANE (PHO…
E9BKE2	126	9	2.59952e-16	0.5122	4	F:protein binding; F:molecular_function; P:biological_process; C:cellular_component		IPR005334 (PFAM); PTHR21255:SF7 (PANTHER); IPR005334 (PANTHER)
E9BNF8	363	15	7.8482e-26	0.4207	7	P:macromolecule localization; P:single-organism cellular process; C:cell part; P:organic anion transport; P:cellular component organization; P:biological regulation; C:membrane	-	IPR005045 (PIRSF); IPR005045 (PFAM); PTHR10926:SF0 (PANTHER); IPR005045 (PANTHER); TRANSMEMBRANE (PHOBIUS); NON_CYTOPLASMIC_DOMAIN (PHOBIUS); CYTOPLASMIC_DOMAIN (PHOBIUS); NON_CYTOPLASMIC_DOMAIN (PHOBIUS); TRANSMEMBRANE (PHOBIUS); TMhelix (TMHMM); TMhelix (TMHMM)
E9BSL6	421	20	1.30676e-48	0.409	8	P:macromolecule localization; P:single-organism cellular process; C:cell part; P:organic substance transport; P:single-organism transport; P:cellular component organization; P:biological regulation; C:membrane	-	IPR005045 (PIRSF); IPR005045 (PFAM); IPR005045 (PANTHER); PTHR10926:SF0 (PANTHER); NON_CYTOPLASMIC_DOMAIN (PHOBIUS); TRANSMEMBRANE (PHOBIUS); CYTOPLASMIC_DOMAIN (PHOBIUS); TRANSMEMBRANE (PHOBIUS); NON_CYTOPLASMIC_DOMAIN (PHOBIUS); TMhelix (TMHMM)
E9BBK3	404	7	1.99075e-55	0.4929	3	P:lipid metabolic process; F:zinc ion binding; F:NAPE-specific phospholipase D activity	-	IPR024884 (PIRSF); PF12706 (PFAM); IPR001279 (G3DSA:3.60.15.GENE3D); PTHR32115 (PANTHER); PTHR32115:SF0 (PANTHER); SSF56281 (SUPERFAMILY)
E9BND4	234	6	5.75943e-16	0.4333	7	P:cellular developmental process; C:cell projection part; P:anatomical structure development; P:single-organism developmental process; C:cilium; C:intracellular organelle part; P:multicellular organismal development	-	IPR010796 (PFAM); PTHR12968 (PANTHER); IPR010796 (PROSITE_PROFILES)
E9BV56	372	20	2.92649e-51	0.5045	4	C:endosome; P:single-organism process; C:membrane; P:regulation of localization	-	IPR005178 (PFAM); IPR005178 (PANTHER); PTHR23423:SF2 (PANTHER); TRANSMEMBRANE (PHOBIUS); CYTOPLASMIC_DOMAIN (PHOBIUS); TRANSMEMBRANE (PHOBIUS); TRANSMEMBRANE (PHOBIUS); NON_CYTOPLASMIC_DOMAIN (PHOBIUS); CYTOPLASMIC_DOMAIN (PHOBIUS); CYTOPLASMIC_DOMAIN (PHOBIUS); CYTOPLASMIC_DOMAIN (PHOBIUS); NON_CYTOPLASMIC_DOMAIN (PHOBIUS); TRANSMEMBRANE (PHOBIUS); TRANSMEMBRANE (PHOBIUS); TRANSMEMBRANE (PHOBIUS…
E9BJX7	353	17	1.58612e-53	0.5059	3	P:tRNA methylation; C:tRNA (m1A) methyltransferase complex; F:tRNA (adenine-N1-)-methyltransferase activity	-	IPR014816 (PIRSF); G3DSA:3.10.330.20 (GENE3D); IPR014816 (PFAM); G3DSA:3.40.50.150 (GENE3D); PTHR12133 (PANTHER); PTHR12133:SF0 (PANTHER); IPR014816 (PROSITE_PROFILES); SSF53335 (SUPERFAMILY)
E9BAY0	192	20	5.13157e-29	0.523	4	P:metabolic process; C:cytoplasmic part; C:intracellular membrane-bounded organelle; F:catalytic activity	-	IPR000868 (G3DSA:3.40.50.GENE3D); IPR000868 (PFAM); PTHR14119 (PANTHER); IPR000868 (SUPERFAMILY)
E9BC67	347	1	0	1	1	F:protein binding		IPR001680 (SMART); IPR001680 (PFAM); IPR015943 (G3DSA:2.130.10.GENE3D); PTHR14205:SF10 (PANTHER); PTHR14205 (PANTHER); IPR019775 (PROSITE_PATTERNS); IPR017986 (PROSITE_PROFILES); IPR001680 (PROSITE_PROFILES); SSF101908 (SUPERFAMILY)
E9BJ46	321	20	3.66067e-52	0.459	8	C:macromolecular complex; P:negative regulation of transcription from RNA polymerase II promoter; F:receptor binding; P:negative regulation of transforming growth factor beta receptor signaling pathway; C:cell junction; C:plasma membrane; C:nucleus; C:mitochondrion	-	IPR001680 (SMART); IPR015943 (G3DSA:2.130.10.GENE3D); IPR001680 (PFAM); PTHR19877 (PANTHER); IPR019775 (PROSITE_PATTERNS); IPR001680 (PROSITE_PROFILES); IPR017986 (PROSITE_PROFILES); IPR017986 (SUPERFAMILY)
E9BQF5	306	20	6.48196e-37	0.5375	10	P:fatty acid biosynthetic process; P:anatomical structure development; P:hormone metabolic process; F:oxidoreductase activity, acting on the CH-OH group of donors, NAD or NADP as acceptor; P:reproduction; P:single-organism developmental process; P:sphingolipid biosynthetic process; P:multicellular organismal development; C:membrane; C:endoplasmic reticulum	EC:1.1.1.0	IPR002347 (PRINTS); IPR002198 (PIRSF); IPR002198 (PFAM); IPR016040 (G3DSA:3.40.50.GENE3D); PTHR24316:SF68 (PANTHER); PTHR24316 (PANTHER); SIGNAL_PEPTIDE_N_REGION (PHOBIUS); NON_CYTOPLASMIC_DOMAIN (PHOBIUS); SIGNAL_PEPTIDE_H_REGION (PHOBIUS); SIGNAL_PEPTIDE_C_REGION (PHOBIUS); SIGNAL_PEPTIDE (PHOBIUS); SSF51735 (SUPERFAMILY); TMhelix (TMHMM); TMhelix (TMHMM)
E9BDG7	307	18	1.26031e-23	0.5183	10	F:binding; F:nicotinate-nucleotide adenylyltransferase activity; P:vitamin metabolic process; C:synapse; C:late endosome; C:intracellular organelle part; C:trans-Golgi network; C:Golgi apparatus; C:nucleus; P:NAD biosynthetic process	EC:2.7.7.18	IPR004821 (PFAM); IPR014729 (G3DSA:3.40.50.GENE3D); IPR005248 (PANTHER); PTHR12039:SF0 (PANTHER); SSF52374 (SUPERFAMILY)
E9BDZ1	654	1	0	1	1	F:binding		Coil (COILS); IPR005343 (PFAM); IPR005343 (PANTHER); PTHR12687:SF4 (PANTHER); IPR016024 (SUPERFAMILY)
E9BPG7	201	3	1.39792e-13	0.46	5	F:binding; P:single-organism cellular process; P:DNA metabolic process; C:mitochondrial part; F:phosphatase activity	-	IPR023214 (G3DSA:3.40.50.GENE3D); IPR010036 (PFAM); IPR010033 (TIGRFAM); IPR010036 (TIGRFAM); PTHR17901:SF5 (PANTHER); IPR024734 (PANTHER); IPR023214 (SUPERFAMILY)
E9BSB9	274	1	0	1	2	P:metabolic process; F:catalytic activity		IPR002529 (PFAM); IPR011234 (G3DSA:3.90.850.GENE3D); PTHR11820 (PANTHER); PTHR11820:SF64 (PANTHER); IPR011234 (SUPERFAMILY)
E9BJ20	379	8	1.36269e-49	0.4563	1	F:endodeoxyribonuclease activity, producing 5'-phosphomonoesters		G3DSA:3.20.20.140 (GENE3D); IPR001130 (PFAM); PTHR10060:SF1 (PANTHER); IPR001130 (PANTHER); SSF51556 (SUPERFAMILY)
E9BRB2	211	4	1.27689e-127	0.585	3	P:D-amino acid catabolic process; C:cytoplasm; F:hydrolase activity, acting on ester bonds		IPR023509 (G3DSA:3.50.80.GENE3D); IPR003732 (PFAM); IPR003732 (PANTHER); PTHR10472:SF1 (PANTHER); IPR023509 (SUPERFAMILY)
E9BJR7	225	20	4.20675e-167	0.7485	9	F:methylthioribulose 1-phosphate dehydratase activity; P:L-methionine salvage from methylthioadenosine; C:cytosol; F:zinc ion binding; F:identical protein binding; P:polyamine metabolic process; P:L-methionine biosynthetic process from S-adenosylmethionine; P:regulation of ERK1 and ERK2 cascade; P:negative regulation of apoptotic process	EC:4.2.1.109	IPR001303 (SMART); IPR001303 (G3DSA:3.40.225.GENE3D); IPR001303 (PFAM); IPR017714 (TIGRFAM); PTHR10640:SF2 (PANTHER); IPR017714 (PANTHER); IPR027514 (HAMAP); IPR001303 (SUPERFAMILY)
E9B7Z4	448	13	2.44879e-38	0.4754	8	P:fatty acid metabolic process; C:intracellular membrane-bounded organelle; F:oxidoreductase activity; F:receptor binding; C:cytoplasmic part; P:multicellular organismal development; P:oxidation-reduction process; F:zinc ion binding	-	IPR016040 (G3DSA:3.40.50.GENE3D); IPR013154 (PFAM); IPR011032 (G3DSA:3.90.180.GENE3D); IPR002085 (PANTHER); PTHR11695:SF15 (PANTHER); SSF51735 (SUPERFAMILY); IPR011032 (SUPERFAMILY)
E9BHZ4	296	8	1.99754e-15	0.4825	19	P:determination of adult lifespan; P:photorespiration; P:fatty acid beta-oxidation; F:protein binding; P:embryo development ending in seed dormancy; P:protein monoubiquitination; P:protein ubiquitination involved in ubiquitin-dependent protein catabolic process; P:protein import into peroxisome matrix; P:molting cycle, collagen and cuticulin-based cuticle; C:cytosol; P:striated muscle cell develo…	EC:6.3.2.19	IPR001841 (SMART); IPR006845 (PFAM); IPR001841 (PFAM); IPR013083 (G3DSA:3.30.40.GENE3D); IPR025654 (PANTHER); IPR017907 (PROSITE_PATTERNS); TRANSMEMBRANE (PHOBIUS); TRANSMEMBRANE (PHOBIUS); NON_CYTOPLASMIC_DOMAIN (PHOBIUS); TRANSMEMBRANE (PHOBIUS); CYTOPLASMIC_DOMAIN (PHOBIUS); CYTOPLASMIC_DOMAIN (PHOBIUS); NON_CYTOPLASMIC_DOMAIN (PHOBIUS); IPR001841 (PROSITE_PROFILES); SSF57850 (SUPERFAMILY)
E9BGM8	241	12	4.82936e-18	0.5067	8	F:molecular_function; P:regulation of cysteine-type endopeptidase activity involved in apoptotic process; C:cytoplasm; P:apoptotic process; P:modulation by virus of host morphology or physiology; F:protein binding; P:biological_process; C:cellular_component		IPR012336 (G3DSA:3.40.30.GENE3D); IPR024253 (PFAM); PTHR21148:SF1 (PANTHER); PTHR21148 (PANTHER); IPR012336 (SUPERFAMILY)
E9BKQ6	350	20	6.65808e-65	0.4755	14	C:membrane; C:intracellular membrane-bounded organelle; P:cellular response to chemical stimulus; P:NADP metabolic process; P:cellular component assembly; F:NADPH:quinone reductase activity; P:lipid metabolic process; F:NADPH binding; F:RNA binding; F:quinone binding; F:protein homodimerization activity; C:cytoplasmic part; P:oxidation-reduction process; F:zinc ion binding	EC:1.6.5.5	IPR011032 (G3DSA:3.90.180.GENE3D); IPR013154 (PFAM); IPR016040 (G3DSA:3.40.50.GENE3D); PF13602 (PFAM); IPR014189 (TIGRFAM); IPR002085 (PANTHER); PTHR11695:SF28 (PANTHER); CYTOPLASMIC_DOMAIN (PHOBIUS); TRANSMEMBRANE (PHOBIUS); NON_CYTOPLASMIC_DOMAIN (PHOBIUS); TRANSMEMBRANE (PHOBIUS); CYTOPLASMIC_DOMAIN (PHOBIUS); IPR011032 (SUPERFAMILY); SSF51735 (SUPERFAMILY)
E9BD91	96	20	1.30254e-17	0.5815	7	P:organic substance metabolic process; C:intracellular membrane-bounded organelle; P:spermatogenesis; P:lipid storage; C:cytoplasmic part; P:cellular metabolic process; F:fatty-acyl-CoA binding	-	IPR000582 (PRINTS); IPR014352 (G3DSA:1.20.80.GENE3D); IPR000582 (PFAM); PTHR23310 (PANTHER); IPR000582 (PROSITE_PROFILES); IPR000582 (SUPERFAMILY)
E9BSW7	206	16	2.99784e-56	0.6863	16	F:zinc ion binding; P:gene silencing; C:microtubule organizing center; P:mitotic chromosome condensation; P:negative regulation of transcription by glucose; P:vesicle-mediated transport; F:protein domain specific binding; P:cerebellum development; C:early endosome; F:metallopeptidase activity; C:nuclear matrix; C:condensed nuclear chromosome; C:endomembrane system; C:endosome membrane; P:cytokine…	-	Coil (COILS); IPR005024 (PFAM); PTHR10476:SF2 (PANTHER); PTHR10476 (PANTHER)
E9BJ67	215	20	4.67763e-47	0.674	17	P:cellular macromolecule metabolic process; P:response to hydrogen peroxide; P:membrane fusion; P:response to chitin; C:ESCRT III complex; P:macromolecule modification; P:protein transport; P:viral life cycle; P:endosomal transport; C:cytosol; C:late endosome membrane; P:organelle organization; F:protein domain specific binding; P:Golgi vesicle transport; C:multivesicular body; P:response to high…	-	Coil (COILS); IPR005024 (PFAM); PTHR10476 (PANTHER); PTHR10476:SF4 (PANTHER)
E9BKE6	416	16	4.85776e-23	0.4275	5	C:membrane; C:intracellular membrane-bounded organelle; P:lipid metabolic process; P:cellular process; C:cytoplasmic part	-	IPR005016 (PFAM); PTHR10383:SF9 (PANTHER); IPR005016 (PANTHER); TRANSMEMBRANE (PHOBIUS); NON_CYTOPLASMIC_DOMAIN (PHOBIUS); TRANSMEMBRANE (PHOBIUS); TRANSMEMBRANE (PHOBIUS); NON_CYTOPLASMIC_DOMAIN (PHOBIUS); TRANSMEMBRANE (PHOBIUS); TRANSMEMBRANE (PHOBIUS); NON_CYTOPLASMIC_DOMAIN (PHOBIUS); TRANSMEMBRANE (PHOBIUS); NON_CYTOPLASMIC_DOMAIN (PHOBIUS); TRANSMEMBRANE (PHOBIUS); TRANSMEMBRANE (PHOBIUS);…
E9BHM4	480	10	2.94368e-51	0.491	1	C:membrane	-	IPR006876 (PFAM); PTHR31652:SF0 (PANTHER); PTHR31652 (PANTHER); TRANSMEMBRANE (PHOBIUS); CYTOPLASMIC_DOMAIN (PHOBIUS); TRANSMEMBRANE (PHOBIUS); CYTOPLASMIC_DOMAIN (PHOBIUS); NON_CYTOPLASMIC_DOMAIN (PHOBIUS); NON_CYTOPLASMIC_DOMAIN (PHOBIUS); TRANSMEMBRANE (PHOBIUS); TRANSMEMBRANE (PHOBIUS); NON_CYTOPLASMIC_DOMAIN (PHOBIUS); CYTOPLASMIC_DOMAIN (PHOBIUS); TRANSMEMBRANE (PHOBIUS); CYTOPLASMIC_DOMAIN…
E9BJC2	197	13	6.55193e-61	0.6285	20	P:lipoprotein transport; F:protein binding; C:ciliary transition zone; P:locomotion; P:regulation of pharyngeal pumping; P:chemosensory behavior; P:Kupffer's vesicle development; C:cytoplasm; P:cell communication; P:regulation of oviposition; P:single organism signaling; C:centrosome; C:axon; P:cilium assembly; P:neurological system process; P:protein catabolic process; F:lipid binding; P:negativ…	-	IPR008015 (PFAM); IPR008015 (G3DSA:2.70.50.GENE3D); PTHR12951 (PANTHER); IPR014756 (SUPERFAMILY)
E9BCG5	171	20	1.76989e-76	0.79	5	F:UFM1 conjugating enzyme activity; P:lateral inhibition; F:protein binding; C:striated muscle dense body; P:protein ufmylation	-	IPR014806 (PIRSF); IPR016135 (G3DSA:3.10.110.GENE3D); IPR014806 (PFAM); IPR014806 (PANTHER); IPR016135 (SUPERFAMILY)
E9BD89	103	20	4.2755e-17	0.5775	7	P:organic substance metabolic process; C:intracellular membrane-bounded organelle; P:spermatogenesis; P:lipid storage; C:cytoplasmic part; P:cellular metabolic process; F:fatty-acyl-CoA binding	-	IPR000582 (PRINTS); IPR014352 (G3DSA:1.20.80.GENE3D); IPR000582 (PFAM); PTHR23310:SF36 (PANTHER); PTHR23310 (PANTHER); IPR000582 (PROSITE_PROFILES); IPR000582 (SUPERFAMILY)
E9B9Y6	595	11	8.1878e-88	0.4991	3	F:transferase activity, transferring selenium-containing groups; P:selenocysteinyl-tRNA(Sec) biosynthetic process; F:pyridoxal phosphate binding	-	IPR019872 (PIRSF); IPR008829 (PFAM); IPR015421 (G3DSA:3.40.640.GENE3D); IPR019872 (PANTHER); PTHR12944:SF0 (PANTHER); IPR015424 (SUPERFAMILY)
E9BA57	395	20	2.15025e-58	0.4865	5	P:cellular process; P:single-organism process; F:protein binding; C:CIA complex; P:iron-sulfur cluster assembly	-	IPR001680 (SMART); IPR001680 (PFAM); IPR015943 (G3DSA:2.130.10.GENE3D); PTHR19920 (PANTHER); PTHR19920:SF0 (PANTHER); IPR007110 (PROSITE_PROFILES); IPR017986 (PROSITE_PROFILES); IPR001680 (PROSITE_PROFILES); IPR028608 (HAMAP); IPR017986 (SUPERFAMILY)
E9B9L7	286	7	2.02215e-28	0.4814	8	F:hydrolase activity, acting on carbon-nitrogen (but not peptide) bonds, in linear amidines; F:metal ion binding; P:positive regulation of biological process; P:single-organism process; P:regulation of cellular process; P:alpha-amino acid metabolic process; P:nitric oxide biosynthetic process; C:cytoplasm	EC:3.5.3.0	IPR003198 (PFAM); G3DSA:3.75.10.10 (GENE3D); PTHR12737 (PANTHER); SSF55909 (SUPERFAMILY)
E9BN87	174	1	2.71946e-12	0.42	6	P:tryptophan catabolic process; F:arylformamidase activity; F:hydrolase activity; P:anthranilate metabolic process; P:tryptophan catabolic process to kynurenine; F:formamidase activity		IPR007325 (PFAM); G3DSA:3.50.30.50 (GENE3D); PTHR31118 (PANTHER); SSF102198 (SUPERFAMILY)
E9BLI1	250	20	1.92996e-55	0.562	16	P:cell migration; P:axon guidance; C:nucleolus; P:N-terminal peptidyl-serine trimethylation; P:N-terminal peptidyl-serine dimethylation; P:pharyngeal pumping; P:chromosome segregation; F:N-terminal protein N-methyltransferase activity; F:histone methyltransferase activity; P:spindle organization; P:nematode larval development; P:N-terminal peptidyl-alanine trimethylation; P:embryo development end…	-	IPR008576 (PIRSF); IPR008576 (PFAM); G3DSA:3.40.50.150 (GENE3D); IPR008576 (PANTHER); PTHR12753:SF0 (PANTHER); SSF53335 (SUPERFAMILY)
E9BP37	149	5	1.20351e-13	0.562	8	P:dendrite development; C:dendrite; C:synaptic vesicle; C:TRAPP complex; C:Golgi stack; F:protein binding; C:cis-Golgi network; P:ER to Golgi vesicle-mediated transport	-	G3DSA:3.30.450.70 (GENE3D); IPR007233 (PFAM); PTHR23249:SF14 (PANTHER); IPR007233 (PANTHER); IPR011012 (SUPERFAMILY)
E9BRP4	448	7	3.59534e-27	0.5057	2	C:membrane; C:cell part	-	Coil (COILS); IPR006876 (PFAM); PTHR31652 (PANTHER); PTHR31652:SF0 (PANTHER); TRANSMEMBRANE (PHOBIUS); NON_CYTOPLASMIC_DOMAIN (PHOBIUS); CYTOPLASMIC_DOMAIN (PHOBIUS); CYTOPLASMIC_DOMAIN (PHOBIUS); CYTOPLASMIC_DOMAIN (PHOBIUS); TRANSMEMBRANE (PHOBIUS); TRANSMEMBRANE (PHOBIUS); TRANSMEMBRANE (PHOBIUS); TRANSMEMBRANE (PHOBIUS); TRANSMEMBRANE (PHOBIUS); NON_CYTOPLASMIC_DOMAIN (PHOBIUS); NON_CYTOPLASM…
E9BHD7	183	12	1.07935e-30	0.4675	8	C:microtubule organizing center; P:cilium morphogenesis; C:ciliary transition zone; P:epithelium development; F:protein binding; P:multicellular organismal development; C:cytoplasm; P:protein localization	-	IPR010796 (PFAM); PTHR12968 (PANTHER); IPR010796 (PROSITE_PROFILES)
E9BCZ9	287	8	9.5114e-37	0.6325	7	F:RNA binding; P:defense response to bacterium; P:neurogenesis; P:ribosome biogenesis; P:metabolic process; F:rRNA (pseudouridine) methyltransferase activity; C:nucleus	-	IPR005304 (PFAM); IPR005304 (PANTHER); PTHR12636:SF8 (PANTHER); SSF75217 (SUPERFAMILY)
E9BTI1	370	20	7.12636e-52	0.45	10	F:molecular_function; P:biological_process; P:regulation of microtubule-based process; C:cytosol; C:nucleus; F:peptide binding; P:cellular aromatic compound metabolic process; P:oxidation-reduction process; F:oxidoreductase activity; F:ferrous iron binding		IPR002737 (TIGRFAM); IPR002737 (PFAM); PTHR11060:SF0 (PANTHER); IPR002737 (PANTHER)
E9BGK2	245	20	1.82042e-53	0.562	2	P:embryo development ending in birth or egg hatching; C:mitochondrion	-	IPR011078 (PIRSF); G3DSA:3.20.20.10 (GENE3D); IPR011078 (TIGRFAM); IPR001608 (PFAM); IPR011078 (PANTHER); IPR011078 (PROSITE_PATTERNS); SSF51419 (SUPERFAMILY)
E9BNH0	186	20	1.39544e-41	0.5065	9	F:molecular_function; P:biological_process; C:cellular_component; P:response to salt stress; C:cytosol; P:cellular aromatic compound metabolic process; P:oxidation-reduction process; F:oxidoreductase activity; F:ferrous iron binding		G3DSA:3.30.1490.150 (GENE3D); IPR027485 (G3DSA:3.30.700.GENE3D); IPR002733 (PFAM); IPR027623 (TIGRFAM); IPR023473 (TIGRFAM); PTHR13016:SF0 (PANTHER); IPR023473 (PANTHER); IPR002733 (PROSITE_PROFILES); IPR002733 (SUPERFAMILY)
E9BEB9	277	6	1.96283e-55	0.5833	11	C:vacuolar membrane; P:single-organism cellular process; F:protein histidine kinase binding; P:defense response to fungus; C:chloroplast; C:Golgi apparatus; P:single-organism transport; P:regulation of cellular process; C:plasmodesma; C:plasma membrane; C:mitochondrion	-	Coil (COILS); Coil (COILS); IPR001107 (SMART); IPR001107 (PFAM); IPR028512 (PTHR10264:PANTHER); IPR001972 (PANTHER); SSF117892 (SUPERFAMILY)
E9BQC0	215	12	2.88647e-15	0.4917	16	P:developmental growth involved in morphogenesis; P:proteasomal protein catabolic process; P:cell morphogenesis; C:integral to membrane; C:endoplasmic reticulum membrane; P:macromolecule biosynthetic process; P:response to endoplasmic reticulum stress; P:single-organism transport; P:root hair cell differentiation; P:positive regulation of cellular process; C:endosome; P:response to light stimulus…	-	IPR007599 (PFAM); IPR007599 (PANTHER); TRANSMEMBRANE (PHOBIUS); TRANSMEMBRANE (PHOBIUS); CYTOPLASMIC_DOMAIN (PHOBIUS); TRANSMEMBRANE (PHOBIUS); NON_CYTOPLASMIC_DOMAIN (PHOBIUS); CYTOPLASMIC_DOMAIN (PHOBIUS); CYTOPLASMIC_DOMAIN (PHOBIUS); TRANSMEMBRANE (PHOBIUS); TRANSMEMBRANE (PHOBIUS); NON_CYTOPLASMIC_DOMAIN (PHOBIUS); CYTOPLASMIC_DOMAIN (PHOBIUS); TRANSMEMBRANE (PHOBIUS); NON_CYTOPLASMIC_DOMAIN…
E9BJ68	852	5	1.55904e-34	0.468	2	P:transcription, DNA-dependent; F:binding	-	IPR005612 (PFAM); PTHR12048 (PANTHER); IPR016024 (SUPERFAMILY)
E9BL43	206	8	5.00694e-20	0.5263	14	P:anatomical structure morphogenesis; P:response to chemical stimulus; P:positive regulation of biological process; P:aging; P:oxidative phosphorylation; P:chordate embryonic development; P:behavior; P:cellular developmental process; P:nervous system development; F:binding; P:response to oxidative stress; P:respiratory electron transport chain; C:mitochondrion; P:ubiquinone biosynthetic process	-	Coil (COILS); IPR011566 (PFAM); IPR011566 (PANTHER); SIGNAL_PEPTIDE_N_REGION (PHOBIUS); SIGNAL_PEPTIDE_C_REGION (PHOBIUS); SIGNAL_PEPTIDE (PHOBIUS); NON_CYTOPLASMIC_DOMAIN (PHOBIUS); SIGNAL_PEPTIDE_H_REGION (PHOBIUS); IPR009078 (SUPERFAMILY)
E9BI41	271	5	2.61094e-27	0.456	4	F:protein binding; P:mRNA polyadenylation; F:mRNA binding; C:mRNA cleavage factor complex	-	IPR016706 (PIRSF); IPR016706 (PFAM); PTHR13047:SF0 (PANTHER); IPR016706 (PANTHER)
E9BUJ4	230	20	1.40286e-153	0.546	6	P:nucleoside triphosphate catabolic process; P:single-organism cellular process; P:nucleotide metabolic process; F:nucleoside-triphosphate diphosphatase activity; P:cellular component organization; C:cytoplasm	EC:3.6.1.19	G3DSA:3.90.950.10 (GENE3D); IPR002637 (PFAM); PTHR11067:SF7 (PANTHER); IPR002637 (PANTHER); IPR027502 (HAMAP); SSF52972 (SUPERFAMILY)
E9BJ88	1292	7	2.7375e-172	0.53	2	P:neuron development; C:WASH complex	-	Coil (COILS); IPR019393 (PFAM); PTHR15691:SF6 (PANTHER); IPR019393 (PANTHER); NON_CYTOPLASMIC_DOMAIN (PHOBIUS); CYTOPLASMIC_DOMAIN (PHOBIUS); TRANSMEMBRANE (PHOBIUS)
E9BSG6	123							IPR005334 (PFAM); IPR005334 (PANTHER)
E9BEC0	283	7	1.24157e-63	0.5557	11	C:vacuolar membrane; P:single-organism cellular process; F:protein histidine kinase binding; P:defense response to fungus; C:chloroplast; C:Golgi apparatus; P:single-organism transport; P:regulation of cellular process; C:plasmodesma; C:plasma membrane; C:mitochondrion	-	IPR001107 (SMART); IPR001107 (PFAM); IPR028512 (PTHR10264:PANTHER); IPR001972 (PANTHER); SSF117892 (SUPERFAMILY)
E9B9X6	398	11	2.21977e-94	0.5818	3	P:locomotory exploration behavior; C:mitochondrion; C:nucleus	-	IPR003226 (PFAM); IPR003226 (PANTHER); PTHR11215:SF0 (PANTHER)
E9BQW3	132	11	1.13056e-13	0.6	7	F:microtubule binding; P:microtubule bundle formation; C:microtubule; P:microtubule polymerization; P:positive regulation of protein complex assembly; C:cytoplasm; C:nucleus	-	IPR008907 (PFAM); IPR008907 (PANTHER); SSF47473 (SUPERFAMILY)
E9BJI0	525	20	0	0.6875	14	C:cytosol; C:nucleolus; F:phosphoenolpyruvate carboxykinase (ATP) activity; P:leaf morphogenesis; F:DNA binding; F:ATP binding; P:defense response to fungus, incompatible interaction; P:gluconeogenesis; P:carbon utilization; C:glycosome; P:response to cadmium ion; P:acetate metabolic process; P:cellular response to phosphate starvation; C:membrane	EC:4.1.1.49	IPR001272 (PIRSF); IPR001272 (TIGRFAM); IPR013035 (G3DSA:3.90.228.GENE3D); IPR008210 (G3DSA:3.40.449.GENE3D); IPR001272 (PFAM); PTHR30031 (PANTHER); PTHR30031:SF0 (PANTHER); IPR015994 (PROSITE_PATTERNS); IPR001272 (HAMAP); IPR008210 (SUPERFAMILY); SSF53795 (SUPERFAMILY)
E9BRM5	229	6	2.20701e-44	0.5667	14	F:NADH binding; C:cytosol; P:cellular response to drug; C:neuron projection; C:mitochondrion; P:liver development; P:tetrahydrobiopterin biosynthetic process; P:L-phenylalanine catabolic process; P:response to glucagon stimulus; P:response to aluminum ion; F:6,7-dihydropteridine reductase activity; F:NADPH binding; P:response to lead ion; F:protein homodimerization activity	EC:1.5.1.34	IPR002198 (PFAM); IPR016040 (G3DSA:3.40.50.GENE3D); PTHR15104 (PANTHER); PTHR15104:SF0 (PANTHER); SIGNAL_PEPTIDE_C_REGION (PHOBIUS); SIGNAL_PEPTIDE_N_REGION (PHOBIUS); SIGNAL_PEPTIDE_H_REGION (PHOBIUS); SIGNAL_PEPTIDE (PHOBIUS); NON_CYTOPLASMIC_DOMAIN (PHOBIUS); SignalP-TM (SIGNALP_GRAM_POSITIVE); SSF51735 (SUPERFAMILY)
E9B7B4	359	2	5.92059e-33	0.465	3	P:cellular amino acid metabolic process; F:pyridoxal phosphate binding; F:lyase activity	-	IPR015421 (G3DSA:3.40.640.GENE3D); IPR001597 (PFAM); IPR015422 (G3DSA:3.90.1150.GENE3D); PTHR10289:SF0 (PANTHER); PTHR10289 (PANTHER); IPR015424 (SUPERFAMILY)
E9B8V4	131	1	0	1	1	F:aminoacyl-tRNA hydrolase activity		IPR023476 (G3DSA:3.40.1490.GENE3D); IPR002833 (TIGRFAM); IPR002833 (PFAM); IPR002833 (PTHR12649:PANTHER); PTHR12649 (PANTHER); SignalP-TM (SIGNALP_GRAM_POSITIVE); IPR023476 (SUPERFAMILY)
E9BPY7	351	11	8.7523e-94	0.4673	6	P:RNA processing; F:manganese ion binding; P:single-organism process; P:RNA repair; F:RNA ligase activity; C:cell part	-	IPR001233 (PFAM); IPR001233 (PANTHER); IPR001233 (SUPERFAMILY)

## Sheet: Sheet2
Seq. Name
tr	E9BFW7	E9BFW7_LEIDB
tr	E9BME3	E9BME3_LEIDB
tr	E9BKS9	E9BKS9_LEIDB
tr	E9BS73	E9BS73_LEIDB
tr	E9BK55	E9BK55_LEIDB
tr	E9BH82	E9BH82_LEIDB
tr	E9BFN1	E9BFN1_LEIDB
tr	E9BTC2	E9BTC2_LEIDB
tr	E9BIT7	E9BIT7_LEIDB
tr	E9BPE5	E9BPE5_LEIDB
tr	E9BV76	E9BV76_LEIDB
tr	E9BIV6	E9BIV6_LEIDB
tr	E9BIF0	E9BIF0_LEIDB
tr	E9BCP7	E9BCP7_LEIDB
tr	E9BH74	E9BH74_LEIDB
tr	E9BPV9	E9BPV9_LEIDB
tr	E9BUP6	E9BUP6_LEIDB
tr	E9BS11	E9BS11_LEIDB
tr	E9BAX5	E9BAX5_LEIDB
tr	E9BJE7	E9BJE7_LEIDB
tr	E9BHW8	E9BHW8_LEIDB
tr	E9BTT8	E9BTT8_LEIDB
tr	E9BHM3	E9BHM3_LEIDB
tr	E9BL81	E9BL81_LEIDB
tr	E9BS91	E9BS91_LEIDB
tr	E9BH87	E9BH87_LEIDB
tr	E9BDJ9	E9BDJ9_LEIDB
tr	E9BKN8	E9BKN8_LEIDB
tr	E9BUZ5	E9BUZ5_LEIDB
tr	E9BIB5	E9BIB5_LEIDB
tr	E9BH12	E9BH12_LEIDB
tr	E9BST7	E9BST7_LEIDB
tr	E9BNB5	E9BNB5_LEIDB
tr	E9BCZ5	E9BCZ5_LEIDB
tr	E9BAC8	E9BAC8_LEIDB
tr	E9BSR2	E9BSR2_LEIDB
tr	E9BQA0	E9BQA0_LEIDB
tr	E9BUL3	E9BUL3_LEIDB
tr	E9BB86	E9BB86_LEIDB
tr	E9BAQ8	E9BAQ8_LEIDB
tr	E9BHW3	E9BHW3_LEIDB
tr	E9BLN9	E9BLN9_LEIDB
tr	E9BUV7	E9BUV7_LEIDB
tr	E9BEF0	E9BEF0_LEIDB
tr	E9BGH9	E9BGH9_LEIDB
tr	E9BDZ2	E9BDZ2_LEIDB
tr	E9B7Q6	E9B7Q6_LEIDB
tr	E9BKE2	E9BKE2_LEIDB
tr	E9BNF8	E9BNF8_LEIDB
tr	E9BSL6	E9BSL6_LEIDB
tr	E9BBK3	E9BBK3_LEIDB
tr	E9BND4	E9BND4_LEIDB
tr	E9BV56	E9BV56_LEIDB
tr	E9BJX7	E9BJX7_LEIDB
tr	E9BAY0	E9BAY0_LEIDB
tr	E9BC67	E9BC67_LEIDB
tr	E9BJ46	E9BJ46_LEIDB
tr	E9BQF5	E9BQF5_LEIDB
tr	E9BDG7	E9BDG7_LEIDB
tr	E9BDZ1	E9BDZ1_LEIDB
tr	E9BPG7	E9BPG7_LEIDB
tr	E9BSB9	E9BSB9_LEIDB
tr	E9BJ20	E9BJ20_LEIDB
tr	E9BRB2	E9BRB2_LEIDB
tr	E9BJR7	E9BJR7_LEIDB
tr	E9B7Z4	E9B7Z4_LEIDB
tr	E9BHZ4	E9BHZ4_LEIDB
tr	E9BGM8	E9BGM8_LEIDB
tr	E9BKQ6	E9BKQ6_LEIDB
tr	E9BD91	E9BD91_LEIDB
tr	E9BSW7	E9BSW7_LEIDB
tr	E9BJ67	E9BJ67_LEIDB
tr	E9BKE6	E9BKE6_LEIDB
tr	E9BHM4	E9BHM4_LEIDB
tr	E9BJC2	E9BJC2_LEIDB
tr	E9BCG5	E9BCG5_LEIDB
tr	E9BD89	E9BD89_LEIDB
tr	E9B9Y6	E9B9Y6_LEIDB
tr	E9BA57	E9BA57_LEIDB
tr	E9B9L7	E9B9L7_LEIDB
tr	E9BN87	E9BN87_LEIDB
tr	E9BLI1	E9BLI1_LEIDB
tr	E9BP37	E9BP37_LEIDB
tr	E9BRP4	E9BRP4_LEIDB
tr	E9BHD7	E9BHD7_LEIDB
tr	E9BCZ9	E9BCZ9_LEIDB
tr	E9BTI1	E9BTI1_LEIDB
tr	E9BGK2	E9BGK2_LEIDB
tr	E9BNH0	E9BNH0_LEIDB
tr	E9BEB9	E9BEB9_LEIDB
tr	E9BQC0	E9BQC0_LEIDB
tr	E9BJ68	E9BJ68_LEIDB
tr	E9BL43	E9BL43_LEIDB
tr	E9BI41	E9BI41_LEIDB
tr	E9BUJ4	E9BUJ4_LEIDB
tr	E9BJ88	E9BJ88_LEIDB
tr	E9BSG6	E9BSG6_LEIDB
tr	E9BEC0	E9BEC0_LEIDB
tr	E9B9X6	E9B9X6_LEIDB
tr	E9BQW3	E9BQW3_LEIDB
tr	E9BJI0	E9BJI0_LEIDB
tr	E9BRM5	E9BRM5_LEIDB
tr	E9B7B4	E9B7B4_LEIDB
tr	E9B8V4	E9B8V4_LEIDB
tr	E9BPY7	E9BPY7_LEIDB
